# Supplementary material for: A neonatal murine model of coxsackievirus A4 infection for evaluation of vaccines and antiviral drugs
Source: Emerg Microbes Infect. 2019 Oct 9;8(1):1445–55. doi: 10.1080/22221751.2019.1673135 (PMC6792045; doi:10.1080/22221751.2019.1673135)
Supplement: Supplemental Material [file TEMI_A_1673135_SM2939.zip]

Archive with 3 entries (3 files):
- Fig. S1.tif
- Fig. S2.tif
- Supplementary_Figs..docx
